# Supplementary material for: Synthesis, Antifungal Activity, 3D-QSAR, and Molecular Docking Study of Novel Menthol-Derived 1,2,4-Triazole-thioether Compounds
Source: Molecules. 2021 Nov 17;26(22):6948. doi: 10.3390/molecules26226948 (PMC8618492; doi:10.3390/molecules26226948)
Supplement: Supplementary file 1 [file molecules-26-06948-s001.zip]

Archive with 1 entries (1 files):
- molecules-1454738-supplementary.pdf
